# Supplementary material for: LCS-1 inhibition of superoxide dismutase 1 induces ROS-dependent death of glioma cells and degradates PARP and BRCA1
Source: Front Oncol. 2022 Aug 1;12:937444. doi: 10.3389/fonc.2022.937444 (PMC9376264; doi:10.3389/fonc.2022.937444)
Supplement: Supplementary file 1 [file DataSheet_1.xlsx]

## Sheet: Figure1A-B
Position	Age	Sex	Pathology	Grade	SOD1	Mean	SD	P	P
A1	41	F	Glioma	1	217					2	86	3	86
A2	41	F	Glioma	1	224					2	121	3	121
A3	44	F	Glioma	1	252					2	192	3	192
A4	44	F	Glioma	1	192					1.9	214	2.9	214
A5	62	M	Glioma	1	214					2.1	217	3.1	217
A6	62	M	Glioma	1	235					2	224	3	224
A7	42	M	Glioma	1	328					2	235	3	235
A8	42	M	Glioma	1	265					1.9	252	2.9	252
A9	46	M	Glioma	1	121					2	265	3	265
A10	46	M	Glioma	1	86					2	328	3	328
B1	43	F	Glioma	1	367					2	355	3	355
B2	43	F	Glioma	1	355	238	85.0059			2	367	3	367
B3	33	F	Glioma	1-2	369					3	88	4	88
B4	33	F	Glioma	1-2	356					3	128	4	128
B5	46	M	Glioma	1-2	281					3	242	4	242
B6	46	M	Glioma	1-2	290					3	267	4	267
B7	49	M	Glioma	2	267					3	281	4	281							P	Groups
B8	49	M	Glioma	2	242					3.1	290	4.1	290		Mean	SD	M+S	M-S		0.044785	Nor/Adj
B9	50	M	Glioma	2	128					3	317	4	317	Nor	224	57	281	167		0.757728	Nor/I
B10	50	M	Glioma	2	138					2.9	323	3.9	323	Adj	294	51	345	243		0.198676	Nor/II
C1	38	M	Glioma	2	323					3.1	329	4.1	329	I	238	85	323	153		0.00888301	Nor/III
C2	38	M	Glioma	2	336					3	336	4	336	II	281	78	359	203		0.00165166	Nor/IV
C3	57	M	Glioma	2	317					2.9	356	3.9	356	III	308	55	363	253		0.0858664	Adj/I
C4	57	M	Glioma	2	329	281.333	78.2843	0.207403		3	369	4	369	IV	314	42	356	272		0.675966	Adj/II
C5	44	F	Glioma	2-3	320					4	122	5	122							0.474641	Adj/III
C6	44	F	Glioma	2-3	286					4	232	5	232							0.27064	Adj/IV
C7	44	M	Glioma	2-3	271					4	265	5	265
C8	44	M	Glioma	2-3	265					4	271	5	271
C9	66	M	Glioma	2-3	277					3.9	277	4.9	277
C10	66	M	Glioma	2-3	280					4.1	280	5.1	280
D1	20	M	Glioma	3	341					4	286	5	286
D2	20	M	Glioma	3	335					4	310	5	310
D3	23	M	Glioma	3	320					3.9	320	4.9	320
D4	23	M	Glioma	3	310					4.1	320	5.1	320
D5	39	F	Glioma	3	339					3.8	321	4.8	321
D6	39	F	Glioma	3	346					4.2	326	5.2	326
D7	47	M	Glioma	3	333					3.7	333	4.7	333
D8	47	M	Glioma	3	326					4.3	334	5.3	334
D9	37	F	Glioma	3	232					3.9	334	4.9	334
D10	37	F	Glioma	3	122					4.1	335	5.1	335
E1	48	M	Glioma	3	334					3.8	339	4.8	339
E2	48	M	Glioma	3	321					4.2	341	5.2	341
E3	59	F	Glioma	3	371					4	346	5	346
E4	59	F	Glioma	3	367					4.1	355	5.1	355
E5	68	F	Glioma	3	355					3.9	367	4.9	367
E6	68	F	Glioma	3	334	308.409	54.5367	0.0059622	0.245018	4	371	5	371
E7	49	M	Glioma	3-4	356					5	218	6	218
E8	49	M	Glioma	3-4	352					4.9	255	5.9	255
E9	36	F	Glioma	3-4	255					5	257	6	257
E10	36	F	Glioma	3-4	218					5	283	6	283
F1	33	F	Glioma	3-4	349					5.1	287	6.1	287
F2	33	F	Glioma	3-4	354					4.9	292	5.9	292
F3	40	M	Glioma	4	344					5.2	294	6.2	294
F4	40	M	Glioma	4	348					4.8	294	5.8	294
F5	45	M	Glioma	4	332					5	332	6	332
F6	45	M	Glioma	4	363					4.9	332	5.9	332
F7	37	M	Glioma	4	292					5.1	341	6.1	341
F8	37	M	Glioma	4	257					4.8	344	5.8	344
F9	25	M	Glioma	4	294					5.2	348	6.2	348
F10	25	M	Glioma	4	283					4.7	349	5.7	349
G1	42	F	Glioma	4	341					5.3	352	6.3	352
G2	42	F	Glioma	4	332					4.9	354	5.9	354
G3	13	F	Glioma	4	294					5.1	356	6.1	356
G4	13	F	Glioma	4	287	313.944	42.5558	0.00302102	0.150677	5	363	6	363
G5	62	M	Glioma	-	336	291.688	67.9738		0.727086	1	166	2	182
G6	62	M	Glioma	-	345					0.9	182	1.9	257
G7	44	F	Glioma	-	283					1.1	183	2.1	262
G8	44	F	Glioma	-	299					0.9	257	1.9	283
G9	42	M	Glioma	-	262					1.1	262	2.1	291
G10	42	M	Glioma	-	182					1	283	2	299
H1	43	F	Glioma	-	257					0.9	291	1.9	336
H2	43	F	Glioma	-	291					1	299	2	336
H3	20	M	Glioma	-	336					1	311	2	345
H4	20	M	Glioma	-	345	293.6	51.4462			1	324	2	345
H5	55	F	Glioma	-	274					0.9	336	1	166
H6	55	F	Glioma	-	271					1.1	336	1	183
H7	35	M	Glioma	-	183					0.9	345	0.9	271
H8	35	M	Glioma	-	166	273.571	60.5192	0.360614		1.1	345	1.1	274
						223.5	57.0175

## Sheet: Figure2A-B
Position	Sample Name	Gene Name	Ratio			Position	Sample Name	Gene Name	Ratio
B1	U251	SOD1	0.07364			G1	U87	SOD1	0.003897
B2	U251	SOD1	0.07213			G2	U87	SOD1	0.004477
B3	U251	SOD1	0.06919	0.0716533	0.00226297	G3	U87	SOD1	0.004177	0.00418367	0.000290057
C1	U251	SOD2	0.005398			H1	U87	SOD2	7.445e-05
C2	U251	SOD2	0.00599			H2	U87	SOD2	4.778e-05
C3	U251	SOD2	0.005588	0.00565867	0.00030226	H3	U87	SOD2	6.089e-05	6.104e-05	1.33356e-05
D1	U251	SOD3	1.163e-06			A4	U87	SOD3	1.668e-06
D2	U251	SOD3	3.702e-06			B4	U87	SOD3	4.686e-06
D3	U251	SOD3	9.906e-06	4.92367e-06	4.49771e-06	C4	U87	SOD3	2.476e-06	2.94333e-06	1.56233e-06
			U251					U87
			SOD1	0.0717	0.002			SOD1	0.00418	0.00029
			SOD2	0.00566	0.0003			SOD2	6.1e-05	1.33e-05
			SOD3	4.92e-06	4.5e-06			SOD3	2.94e-06	1.56e-06

## Sheet: Figure2D
Sample Name	Gene Name	Normalized Ratio	Mean	SD
U251	SOD1	0.8332				U251+L10	SOD1		SOD2
U251	SOD1	1.146				0	1.01	0.16	1	0.03
U251	SOD1	1.047	1.00873	0.159872		1	0.97	0.17	0.75	0.23
U251 L10 1H	SOD1	0.7919				3	0.81	0.22	0.89	0.02
U251 L10 1H	SOD1	1.128				6	1.52	0.08	0.83	0.09
U251 L10 1H	SOD1	0.9885	0.969467	0.168856	0.784462	12	1.63	0.1	0.89	0.07
U251 L10 3H	SOD1	0.6926				24	1.61	0.16	0.98	0.01
U251 L10 3H	SOD1	0.6598
U251 L10 3H	SOD1	1.064	0.805467	0.224496	0.270553
U251 L10 6H	SOD1	1.558
U251 L10 6H	SOD1	1.569
U251 L10 6H	SOD1	1.424	1.517	0.0807279	0.00795546
U251 L10 12H	SOD1	1.733
U251 L10 12H	SOD1	1.54
U251 L10 12H	SOD1	1.606	1.62633	0.0980935	0.00467252
U251 L10 24H	SOD1	1.509
U251 L10 24H	SOD1	1.525
U251 L10 24H	SOD1	1.794	1.60933	0.160126	0.0100505
U251	SOD2	1.012
U251	SOD2	0.9637
U251	SOD2	1.026	1.00057	0.0326858
U251 L10 1H	SOD2	0.4908
U251 L10 1H	SOD2	0.9287
U251 L10 1H	SOD2	0.8428	0.7541	0.232034	0.142579
U251 L10 3H	SOD2	0.8706
U251 L10 3H	SOD2	0.8888
U251 L10 3H	SOD2	0.9138	0.891067	0.021689	0.00843126
U251 L10 6H	SOD2	0.933
U251 L10 6H	SOD2	0.7738
U251 L10 6H	SOD2	0.7846	0.830467	0.0889605	0.0359192
U251 L10 12H	SOD2	0.9159
U251 L10 12H	SOD2	0.8085
U251 L10 12H	SOD2	0.9352	0.886533	0.0682644	0.0594441
U251 L10 24H	SOD2	0.986
U251 L10 24H	SOD2	0.988
U251 L10 24H	SOD2	0.978	0.984	0.0052915	0.435051

## Sheet: Figure2E
Position	Sample Name	Gene Name	Normalized Ratio	Mean	SD
A1	U87	SOD1	0.8198					U87+L10	SOD1		SOD1
A2	U87	SOD1	1.128					0	1.01	0.16	1.01	0.16
A3	U87	SOD1	1.082	1.00993	0.166259			1	1.38	0.05	1.26	0.1
B1	L10-1h	SOD1	1.413					3	1.34	0.08	0.64	0.04
B2	L10-1h	SOD1	1.403					6	1.3	0.05	0.69	0.06
B3	L10-1h	SOD1	1.327	1.381	0.0470319	0.0204794		12	1.63	0.05	0.94	0.04
C1	L10-3h	SOD1	1.34085					24	1.13	0.06	0.78	0.02
C2	L10-3h	SOD1	1.258
C3	L10-3h	SOD1	1.412	1.33695	0.077074	0.036545
D1	L10-6h	SOD1	1.269
D2	L10-6h	SOD1	1.269
D3	L10-6h	SOD1	1.35	1.296	0.0467654	0.0455212
E1	L10-12h	SOD1	1.573
E2	L10-12h	SOD1	1.674
E3	L10-12h	SOD1	1.64	1.629	0.0513907	0.00352128
F1	L10-24h	SOD1	1.195
F2	L10-24h	SOD1	1.084
F3	L10-24h	SOD1	1.122	1.13367	0.0564122	0.289244
A4	U87	SOD2	0.8807
A5	U87	SOD2	1.186
A6	U87	SOD2	0.9571	1.00793	0.158871
B4	L10-1h	SOD2	1.199
B5	L10-1h	SOD2	1.368
B6	L10-1h	SOD2	1.199	1.25533	0.0975722	0.0830888
C4	L10-3h	SOD2	0.5932
C5	L10-3h	SOD2	0.6492
C6	L10-3h	SOD2	0.6721	0.638167	0.0405907	0.0174554
D4	L10-6h	SOD2	0.6227
D5	L10-6h	SOD2	0.7304
D6	L10-6h	SOD2	0.7153	0.689467	0.0583125	0.031099
E4	L10-12h	SOD2	0.9181
E5	L10-12h	SOD2	0.9054
E6	L10-12h	SOD2	0.984	0.935833	0.0421941	0.489737
F4	L10-24h	SOD2	0.7684
F5	L10-24h	SOD2	0.8011
F6	L10-24h	SOD2	0.7738	0.7811	0.0175297	0.069836

## Sheet: Figure2H
U251
L10	SOD1
0	0.92	0.97	0.89	0.926667	0.0404145
1	0.89	0.84	0.93	0.886667	0.0450925	0.316375
3	0.91	0.99	0.92	0.94	0.043589	0.717428
6	1.31	1.41	1.31	1.34333	0.057735	0.000512586
12	1.42	1.36	1.41	1.39667	0.0321455	9.46004e-05
24	1.29	1.34	1.25	1.29333	0.0450925	0.000467189

## Sheet: Figure2I
U87
L10	SOD1
0	0.94	0.99	0.91	0.946667	0.0404145
1	0.87	0.85	0.92	0.88	0.0360555	0.099982
3	1.06	1.08	1.06	1.06667	0.011547	0.00778904
6	1.44	1.53	1.38	1.45	0.0754983	0.000524393
12	1.35	1.49	1.42	1.42	0.07	0.000531959
24	1.47	1.56	1.62	1.55	0.0754983	0.000258872

## Sheet: Figure3B
Position	Sample Name	Gene Name	Normalized Ratio	Mean	SD	P
A4	U251	HO1	1.033
B4	U251	HO1	1.033					U251	HO-1
C4	U251	HO1	0.9374	1.00113	0.0551947			LCS10-0h	1	0.05
D4	L10-1h	HO1	0.4071					LCS10-1h	0.41	0.009
E4	L10-1h	HO1	0.4214					LCS10-3h	20.1	1.72
F4	L10-1h	HO1	0.4043	0.410933	0.00917188	5.27882e-05		LCS10-6h	60.8	2.41
A5	L10-3h	HO1	21.06					LCS10-12h	3.5	0.26
B5	L10-3h	HO1	21.06					LCS10-24h	1.62	0.09
C5	L10-3h	HO1	18.08	20.0667	1.7205	4.35113e-05
D5	L10-6h	HO1	60.97
E5	L10-6h	HO1	60.97
F5	L10-6h	HO1	60.55	60.83	0.242487	1.99012e-10
A6	L10-12h	HO1	3.775					U251	NQO1
B6	L10-12h	HO1	3.264					LCS10-0h	1	0.31
C6	L10-12h	HO1	3.45	3.49633	0.258632	8.20606e-05		LCS10-1h	1.01	0.18
D6	L10-24h	HO1	1.709					LCS10-3h	1.06	0.04
E6	L10-24h	HO1	1.53					LCS10-6h	1.27	0.16
F6	L10-24h	HO1	1.628	1.62233	0.0896344	0.000516306		LCS10-12h	3.33	0.11
A7	U251	NQO1	1.231					LCS10-24h	2.64	0.37
B7	U251	NQO1	0.6736
C7	U251	NQO1	1.206	1.03687	0.314846
D7	L10-1h	NQO1	1.08					U251	GCLC
E7	L10-1h	NQO1	0.798					LCS10-0h	1	0.06
F7	L10-1h	NQO1	1.139	1.00567	0.182248	0.889099		LCS10-1h	0.62	0.32
A8	L10-3h	NQO1	1.057					LCS10-3h	0.67	0.31
B8	L10-3h	NQO1	1.094					LCS10-6h	1.56	0.19
C8	L10-3h	NQO1	1.014	1.055	0.0400375	0.925932		LCS10-12h	2.28	0.39
D8	L10-6h	NQO1	1.192					LCS10-24h	1.58	0.11
E8	L10-6h	NQO1	1.159
F8	L10-6h	NQO1	1.447	1.266	0.157617	0.32271
A9	L10-12h	NQO1	3.317
B9	L10-12h	NQO1	3.34
C9	L10-12h	NQO1	3.34	3.33233	0.0132791	0.000227191
D9	L10-24h	NQO1	2.214					U251	GCLM
E9	L10-24h	NQO1	2.901					LCS10-0h	1	0.01
F9	L10-24h	NQO1	2.802	2.639	0.371374	0.00468303		LCS10-1h	1.05	0.11
A10	U251	GCLC	1.016					LCS10-3h	1.05	0.09
B10	U251	GCLC	1.052					LCS10-6h	2.12	0.04
C10	U251	GCLC	0.9352	1.00107	0.0598148			LCS10-12h	1.66	0.19
D10	L10-1h	GCLC	0.5864					LCS10-24h	1.37	0.03
E10	L10-1h	GCLC	0.3099
F10	L10-1h	GCLC	0.9593	0.618533	0.32589	0.116157
A11	L10-3h	GCLC	0.5638					1	0.06
B11	L10-3h	GCLC	0.7919					0.62	0.32
C11	L10-3h	GCLC	0.6432	0.6663	0.115791	0.0112552		0.67	0.12
D11	L10-6h	GCLC	1.533					1.56	0.19
E11	L10-6h	GCLC	1.382					2.28	0.39
F11	L10-6h	GCLC	1.761	1.55867	0.190799	0.00846106		1.58	0.11
G10	L10-12h	GCLC	2.701
G11	L10-12h	GCLC	1.936
G12	L10-12h	GCLC	2.194	2.277	0.389195	0.00495219
H10	L10-24h	GCLC	1.67
H11	L10-24h	GCLC	1.454
H12	L10-24h	GCLC	1.602	1.57533	0.110442	0.00137591
G1	U251	GCLM	1.005
G2	U251	GCLM	0.9908
G3	U251	GCLM	1.005	1.00027	0.00819837			1	0.01
H1	L10-1h	GCLM	0.937					1.05	0.11
H2	L10-1h	GCLM	1.162					1.05	0.09
H3	L10-1h	GCLM	1.062	1.05367	0.112731	0.459132		2.12	0.04
G4	L10-3h	GCLM	1.077					1.66	0.19
G5	L10-3h	GCLM	1.13					1.37	0.03
G6	L10-3h	GCLM	0.9571	1.0547	0.0885809	0.348979
H4	L10-6h	GCLM	2.173
H5	L10-6h	GCLM	2.099
H6	L10-6h	GCLM	2.099	2.12367	0.0427239	1.49423e-06
G7	L10-12h	GCLM	1.875
G8	L10-12h	GCLM	1.512
G9	L10-12h	GCLM	1.598	1.66167	0.18969	0.00380389
H7	L10-24h	GCLM	1.408
H8	L10-24h	GCLM	1.341
H9	L10-24h	GCLM	1.36	1.36967	0.0345302	5.56536e-05

## Sheet: Figure3C
Position	Sample Name	Gene Name	Normalized Ratio	Mean	SD	P
A4	U87	GCLC	0.9749
B4	U87	GCLC	1.023
C4	U87	GCLC	1.002	0.999967	0.0241144
D4	L10-1h	GCLC	1.019
E4	L10-1h	GCLC	0.839
F4	L10-1h	GCLC	0.8104	0.889467	0.113087	0.173223
A5	L10-3h	GCLC	1.159
B5	L10-3h	GCLC	1.225
C5	L10-3h	GCLC	1.128	1.17067	0.0495412	0.00582267
D5	L10-6h	GCLC	3.146
E5	L10-6h	GCLC	2.682
F5	L10-6h	GCLC	2.52	2.78267	0.324914	0.000691632
A6	L10-12h	GCLC	1.986
B6	L10-12h	GCLC	1.972
C6	L10-12h	GCLC	2.189	2.049	0.121445	0.000125469
D6	L10-24h	GCLC	1.245
E6	L10-24h	GCLC	1.203
F6	L10-24h	GCLC	1.22	1.22267	0.0211266	0.000273612
A7	U87	GCLM	1.332
B7	U87	GCLM	0.6256					U87	GCLC
C7	U87	GCLM	1.2	1.05253	0.37558			LCS10-0h	1	0.02
D7	L10-1h	GCLM	1.099					LCS10-1h	0.89	0.11
E7	L10-1h	GCLM	1.005					LCS10-3h	1.17	0.05
F7	L10-1h	GCLM	1.263	1.12233	0.130573	0.776254		LCS10-6h	2.78	0.32
A8	L10-3h	GCLM	2.682					LCS10-12h	2.05	0.12
B8	L10-3h	GCLM	2.555					LCS10-24h	1.22	0.02
C8	L10-3h	GCLM	2.591	2.60933	0.0654548	0.00210865
D8	L10-6h	GCLM	7.745
E8	L10-6h	GCLM	5.217
F8	L10-6h	GCLM	8.535	7.16567	1.73321	0.00395331
A9	L10-12h	GCLM	5.502					U87	GCLM
B9	L10-12h	GCLM	4.377					LCS10-0h	1	0.37
C9	L10-12h	GCLM	4.5	4.793	0.617084	0.000855334		LCS10-1h	1.12	0.13
D9	L10-24h	GCLM	3.287					LCS10-3h	2.61	0.07
E9	L10-24h	GCLM	3.597					LCS10-6h	7.17	0.73
F9	L10-24h	GCLM	3.242	3.37533	0.193283	0.000678393		LCS10-12h	4.79	0.62
G1	U87	HO1	1.03					LCS10-24h	3.38	0.19
G2	U87	HO1	1.023
G3	U87	HO1	0.9482	1.0004	0.0453418
H1	L10-1h	HO1	4.681					U87	HO-1
H2	L10-1h	HO1	4.337					LCS10-0h	1	0.05
H3	L10-1h	HO1	4.49	4.50267	0.172349	4.4441e-06		LCS10-1h	4.5	0.17
G4	L10-3h	HO1	24.31					LCS10-3h	23.3	0.91
G5	L10-3h	HO1	23.16					LCS10-6h	51.2	1.93
G6	L10-3h	HO1	22.52	23.33	0.907028	1.81736e-06		LCS10-12h	21.8	1.96
H4	L10-6h	HO1	52.1					LCS10-24h	12.9	0.82
H5	L10-6h	HO1	52.47
H6	L10-6h	HO1	48.95	51.1733	1.93433	1.46959e-06
G7	L10-12h	HO1	20.68
G8	L10-12h	HO1	20.68
G9	L10-12h	HO1	24.08	21.8133	1.96299	5.17811e-05
H7	L10-24h	HO1	12.18					U87	NQO1
H8	L10-24h	HO1	12.79					LCS10-0h	1	0.12
H9	L10-24h	HO1	13.8	12.9233	0.818189	1.47201e-05		LCS10-1h	1.04	0.09
A10	U87	NQO1	0.9504					LCS10-3h	0.96	0.04
B10	U87	NQO1	0.9181					LCS10-6h	2	0.33
C10	U87	NQO1	1.146	1.00483	0.123316			LCS10-12h	3.22	0.31
D10	L10-1h	NQO1	1.125					LCS10-24h	3.51	0.21
E10	L10-1h	NQO1	1.05
F10	L10-1h	NQO1	0.9461	1.04037	0.0898382	0.707293
A11	L10-3h	NQO1	0.9181
B11	L10-3h	NQO1	0.9977
C11	L10-3h	NQO1	0.9504	0.9554	0.0400349	0.545095
D11	L10-6h	NQO1	1.621
E11	L10-6h	NQO1	2.214
F11	L10-6h	NQO1	2.153	1.996	0.326189	0.00791236
G10	L10-12h	NQO1	3.689
G11	L10-12h	NQO1	3.442
G12	L10-12h	NQO1	2.537	3.22267	0.606512	0.00342829
H10	L10-24h	NQO1	3.655
H11	L10-24h	NQO1	3.605
H12	L10-24h	NQO1	3.272	3.51067	0.208198	5.67877e-05

## Sheet: Figure3E
U87
L10	HO-1
0	0.11	0.14	0.09	0.113333	0.0251661
1	0.15	0.11	0.19	0.15	0.04	0.250158
3	0.54	0.49	0.56	0.53	0.0360555	8.06669e-05
6	1.67	1.55	1.79	1.67	0.12	2.53089e-05
12	1.42	1.51	1.37	1.43333	0.070946	7.00061e-06
24	1.35	1.41	1.31	1.35667	0.0503322	2.78477e-06

## Sheet: Figure4E
U87
LCS
0	17.6	19.8	15.4	17.6	2.2
1	19.5	18.4	22.1	20	1.9	0.225936
5	21.4	22.4	19.1	20.9667	1.69214	0.103539
10	80.7	83.2	80.1	81.3333	1.64418	2.2897e-06
15	85.3	81.5	87.8	84.8667	3.17228	7.17966e-06
20	82.1	82.3	85.1	83.1667	1.6773	2.10456e-06

[truncated: 20 more sheets: Figure4F, Figure4G, Figure4H, Figure5E, Figure5F, Figure5G, Figure5H, Figure6A, Figure6C, Figure6D, Figure7A, Figure7B, Figure7E, Figure7F, Figure8D, Figure8E, Figure9C, Figure9D, Figure9I, Sheet29]
